# Supplementary material for: Overlapping Stromal Alterations in Myeloid and Lymphoid Neoplasms
Source: Cancers (Basel). 2024 May 30;16(11):2071. doi: 10.3390/cancers16112071 (PMC11171322; doi:10.3390/cancers16112071)
Supplement: Supplementary file 1 [file cancers-16-02071-s001.zip]

Archive with 1 entries (1 files):
- cancers-2996780-supplementary.pdf
